# Supplementary material for: Contextual factors in maternal and newborn health evaluation: a protocol applied in Nigeria, India and Ethiopia
Source: Emerg Themes Epidemiol. 2018 Feb 6;15:2. doi: 10.1186/s12982-018-0071-0 (PMC5800046; doi:10.1186/s12982-018-0071-0)
Supplement: Supplementary file 1 — Additional file 1: Annex 1. Policy dashboard. An excel table of the services (proxies for access to care, facility readiness and interventions) screened for inclusion in existing policies, strategies and programmes. Includes: date of supportive policy, name of policy, relevant excerpt from policy and commentary on systems and implementation (if available). [file 12982_2018_71_MOESM1_ESM.xlsx]

## Sheet: Dashboard
	Supportive policy in place?	Since which year?	Relevant detail on policy (e.g. name of policy; detailed wording if available)	Comment on systems information if available
INTERACTIONS
Antenatal care (4 visits)
Institutional delivery
Skilled attendant present at birth
Postpartum care visit
Postnatal care visit
INTERVENTIONS
Newborn asphyxia bag and mask
Chlorhexidine for cord
Kangaroo Mother Care
PPH uterotonics
Handwashing
pPRoM antibiotics
Pre-eclampsia MgSO4
BEmONC
CEmONC
Newborn sepsis antibiotics
Clean cord care
Exclusive breastfeeding
Immediate breastfeeding
Thermal care - skin-to-skin
Thermal care - drying
Syphilis test and treat
